# Supplementary material for: Calculation of Crystal-Solution Dissociation Constants
Source: Biomolecules. 2022 Jan 18;12(2):147. doi: 10.3390/biom12020147 (PMC8961641; doi:10.3390/biom12020147)
Supplement: Supplementary file 1 [file biomolecules-12-00147-s001.zip]

Archive with 1 entries (1 files):
- biomolecules-1532376-supplementary.pdf
